# Supplementary material for: Tracking Down the Evolution of Microorganisms by Exhaustive Bottom-Up Analysis of Proteomes
Source: Int J Mol Sci. 2025 Dec 22;27(1):109. doi: 10.3390/ijms27010109 (PMC12785394; doi:10.3390/ijms27010109)
Supplement: Supplementary file 1 [file ijms-27-00109-s001.zip]

Archive with 1,072 entries (917 files):
- kmers_supplementary/
- kmers_supplementary/clustering_scores/
- kmers_supplementary/clustering_scores/affin_prop_score.json
- kmers_supplementary/clustering_scores/aggl_clust_score.json
- kmers_supplementary/clustering_scores/corr_charts/
- kmers_supplementary/clustering_scores/corr_charts/membrane_.png
- kmers_supplementary/clustering_scores/corr_charts/nuclBinding_.png
- kmers_supplementary/clustering_scores/corr_charts/ribosomal_.png
- kmers_supplementary/clustering_scores/corr_charts/_.png
- kmers_supplementary/clustering_scores/corr_charts/_membrane.png
- kmers_supplementary/clustering_scores/corr_charts/_nuclBinding.png
- kmers_supplementary/clustering_scores/dbscan_score.json
- kmers_supplementary/clustering_scores/euclidean_charts/
- kmers_supplementary/clustering_scores/euclidean_charts/membrane_.png
- kmers_supplementary/clustering_scores/euclidean_charts/nuclBinding_.png
- kmers_supplementary/clustering_scores/euclidean_charts/ribosomal_.png
- kmers_supplementary/clustering_scores/euclidean_charts/_.png
- kmers_supplementary/clustering_scores/euclidean_charts/_membrane.png
- kmers_supplementary/clustering_scores/euclidean_charts/_nuclBinding.png
- kmers_supplementary/clustering_scores/hdbscan_score.json
- kmers_supplementary/clustering_scores/optics_score.json
- kmers_supplementary/clustering_scores/taxicab_charts/
- kmers_supplementary/clustering_scores/taxicab_charts/membrane_.png
- kmers_supplementary/clustering_scores/taxicab_charts/nuclBinding_.png
- kmers_supplementary/clustering_scores/taxicab_charts/ribosomal_.png
- kmers_supplementary/clustering_scores/taxicab_charts/_.png
- kmers_supplementary/clustering_scores/taxicab_charts/_membrane.png
- kmers_supplementary/clustering_scores/taxicab_charts/_nuclBinding.png
- kmers_supplementary/dendrograms/
- kmers_supplementary/dendrograms/k1/
- kmers_supplementary/dendrograms/k1/AMINOACIDS_5CLASS_MAPPING/
- kmers_supplementary/dendrograms/k1/AMINOACIDS_5CLASS_MAPPING/membrane_/
- kmers_supplementary/dendrograms/k1/AMINOACIDS_5CLASS_MAPPING/membrane_/corr_dist_average.png
- kmers_supplementary/dendrograms/k1/AMINOACIDS_5CLASS_MAPPING/membrane_/corr_dist_complete.png
- kmers_supplementary/dendrograms/k1/AMINOACIDS_5CLASS_MAPPING/membrane_/corr_dist_single.png
- kmers_supplementary/dendrograms/k1/AMINOACIDS_5CLASS_MAPPING/membrane_/euclidean_dist_average.png
- kmers_supplementary/dendrograms/k1/AMINOACIDS_5CLASS_MAPPING/membrane_/euclidean_dist_complete.png
- kmers_supplementary/dendrograms/k1/AMINOACIDS_5CLASS_MAPPING/membrane_/euclidean_dist_single.png
- kmers_supplementary/dendrograms/k1/AMINOACIDS_5CLASS_MAPPING/membrane_/taxicab_dist_average.png
- kmers_supplementary/dendrograms/k1/AMINOACIDS_5CLASS_MAPPING/membrane_/taxicab_dist_complete.png
- kmers_supplementary/dendrograms/k1/AMINOACIDS_5CLASS_MAPPING/membrane_/taxicab_dist_single.png
- kmers_supplementary/dendrograms/k1/AMINOACIDS_5CLASS_MAPPING/nuclBinding_/
- kmers_supplementary/dendrograms/k1/AMINOACIDS_5CLASS_MAPPING/nuclBinding_/corr_dist_average.png
- kmers_supplementary/dendrograms/k1/AMINOACIDS_5CLASS_MAPPING/nuclBinding_/corr_dist_complete.png
- kmers_supplementary/dendrograms/k1/AMINOACIDS_5CLASS_MAPPING/nuclBinding_/corr_dist_single.png
- kmers_supplementary/dendrograms/k1/AMINOACIDS_5CLASS_MAPPING/nuclBinding_/euclidean_dist_average.png
- kmers_supplementary/dendrograms/k1/AMINOACIDS_5CLASS_MAPPING/nuclBinding_/euclidean_dist_complete.png
- kmers_supplementary/dendrograms/k1/AMINOACIDS_5CLASS_MAPPING/nuclBinding_/euclidean_dist_single.png
- kmers_supplementary/dendrograms/k1/AMINOACIDS_5CLASS_MAPPING/nuclBinding_/taxicab_dist_average.png
- kmers_supplementary/dendrograms/k1/AMINOACIDS_5CLASS_MAPPING/nuclBinding_/taxicab_dist_complete.png
- kmers_supplementary/dendrograms/k1/AMINOACIDS_5CLASS_MAPPING/nuclBinding_/taxicab_dist_single.png
- kmers_supplementary/dendrograms/k1/AMINOACIDS_5CLASS_MAPPING/ribosomal_/
- kmers_supplementary/dendrograms/k1/AMINOACIDS_5CLASS_MAPPING/ribosomal_/corr_dist_average.png
- kmers_supplementary/dendrograms/k1/AMINOACIDS_5CLASS_MAPPING/ribosomal_/corr_dist_complete.png
- kmers_supplementary/dendrograms/k1/AMINOACIDS_5CLASS_MAPPING/ribosomal_/corr_dist_single.png
- kmers_supplementary/dendrograms/k1/AMINOACIDS_5CLASS_MAPPING/ribosomal_/euclidean_dist_average.png
- kmers_supplementary/dendrograms/k1/AMINOACIDS_5CLASS_MAPPING/ribosomal_/euclidean_dist_complete.png
- kmers_supplementary/dendrograms/k1/AMINOACIDS_5CLASS_MAPPING/ribosomal_/euclidean_dist_single.png
- kmers_supplementary/dendrograms/k1/AMINOACIDS_5CLASS_MAPPING/ribosomal_/taxicab_dist_average.png
- kmers_supplementary/dendrograms/k1/AMINOACIDS_5CLASS_MAPPING/ribosomal_/taxicab_dist_complete.png
- kmers_supplementary/dendrograms/k1/AMINOACIDS_5CLASS_MAPPING/ribosomal_/taxicab_dist_single.png
- kmers_supplementary/dendrograms/k1/AMINOACIDS_5CLASS_MAPPING/_/
- kmers_supplementary/dendrograms/k1/AMINOACIDS_5CLASS_MAPPING/_/corr_dist_average.png
- kmers_supplementary/dendrograms/k1/AMINOACIDS_5CLASS_MAPPING/_/corr_dist_complete.png
- kmers_supplementary/dendrograms/k1/AMINOACIDS_5CLASS_MAPPING/_/corr_dist_single.png
- kmers_supplementary/dendrograms/k1/AMINOACIDS_5CLASS_MAPPING/_/euclidean_dist_average.png
- kmers_supplementary/dendrograms/k1/AMINOACIDS_5CLASS_MAPPING/_/euclidean_dist_complete.png
- kmers_supplementary/dendrograms/k1/AMINOACIDS_5CLASS_MAPPING/_/euclidean_dist_single.png
- kmers_supplementary/dendrograms/k1/AMINOACIDS_5CLASS_MAPPING/_/taxicab_dist_average.png
- kmers_supplementary/dendrograms/k1/AMINOACIDS_5CLASS_MAPPING/_/taxicab_dist_complete.png
- kmers_supplementary/dendrograms/k1/AMINOACIDS_5CLASS_MAPPING/_/taxicab_dist_single.png
- kmers_supplementary/dendrograms/k1/AMINOACIDS_5CLASS_MAPPING/_membrane/
- kmers_supplementary/dendrograms/k1/AMINOACIDS_5CLASS_MAPPING/_membrane/corr_dist_average.png
- kmers_supplementary/dendrograms/k1/AMINOACIDS_5CLASS_MAPPING/_membrane/corr_dist_complete.png
- kmers_supplementary/dendrograms/k1/AMINOACIDS_5CLASS_MAPPING/_membrane/corr_dist_single.png
- kmers_supplementary/dendrograms/k1/AMINOACIDS_5CLASS_MAPPING/_membrane/euclidean_dist_average.png
- kmers_supplementary/dendrograms/k1/AMINOACIDS_5CLASS_MAPPING/_membrane/euclidean_dist_complete.png
- kmers_supplementary/dendrograms/k1/AMINOACIDS_5CLASS_MAPPING/_membrane/euclidean_dist_single.png
- kmers_supplementary/dendrograms/k1/AMINOACIDS_5CLASS_MAPPING/_membrane/taxicab_dist_average.png
- kmers_supplementary/dendrograms/k1/AMINOACIDS_5CLASS_MAPPING/_membrane/taxicab_dist_complete.png
- kmers_supplementary/dendrograms/k1/AMINOACIDS_5CLASS_MAPPING/_membrane/taxicab_dist_single.png
- kmers_supplementary/dendrograms/k1/AMINOACIDS_5CLASS_MAPPING/_nuclBinding/
- kmers_supplementary/dendrograms/k1/AMINOACIDS_5CLASS_MAPPING/_nuclBinding/corr_dist_average.png
- kmers_supplementary/dendrograms/k1/AMINOACIDS_5CLASS_MAPPING/_nuclBinding/corr_dist_complete.png
- kmers_supplementary/dendrograms/k1/AMINOACIDS_5CLASS_MAPPING/_nuclBinding/corr_dist_single.png
- kmers_supplementary/dendrograms/k1/AMINOACIDS_5CLASS_MAPPING/_nuclBinding/euclidean_dist_average.png
- kmers_supplementary/dendrograms/k1/AMINOACIDS_5CLASS_MAPPING/_nuclBinding/euclidean_dist_complete.png
- kmers_supplementary/dendrograms/k1/AMINOACIDS_5CLASS_MAPPING/_nuclBinding/euclidean_dist_single.png
- kmers_supplementary/dendrograms/k1/AMINOACIDS_5CLASS_MAPPING/_nuclBinding/taxicab_dist_average.png
- kmers_supplementary/dendrograms/k1/AMINOACIDS_5CLASS_MAPPING/_nuclBinding/taxicab_dist_complete.png
- kmers_supplementary/dendrograms/k1/AMINOACIDS_5CLASS_MAPPING/_nuclBinding/taxicab_dist_single.png
- kmers_supplementary/dendrograms/k1/AMINOACIDS_MAPPING/
- kmers_supplementary/dendrograms/k1/AMINOACIDS_MAPPING/membrane_/
- kmers_supplementary/dendrograms/k1/AMINOACIDS_MAPPING/membrane_/corr_dist_average.png
- kmers_supplementary/dendrograms/k1/AMINOACIDS_MAPPING/membrane_/corr_dist_complete.png
- kmers_supplementary/dendrograms/k1/AMINOACIDS_MAPPING/membrane_/corr_dist_single.png
- kmers_supplementary/dendrograms/k1/AMINOACIDS_MAPPING/membrane_/euclidean_dist_average.png
- kmers_supplementary/dendrograms/k1/AMINOACIDS_MAPPING/membrane_/euclidean_dist_complete.png
- kmers_supplementary/dendrograms/k1/AMINOACIDS_MAPPING/membrane_/euclidean_dist_single.png
- kmers_supplementary/dendrograms/k1/AMINOACIDS_MAPPING/membrane_/taxicab_dist_average.png
- kmers_supplementary/dendrograms/k1/AMINOACIDS_MAPPING/membrane_/taxicab_dist_complete.png
- kmers_supplementary/dendrograms/k1/AMINOACIDS_MAPPING/membrane_/taxicab_dist_single.png
- kmers_supplementary/dendrograms/k1/AMINOACIDS_MAPPING/nuclBinding_/
- kmers_supplementary/dendrograms/k1/AMINOACIDS_MAPPING/nuclBinding_/corr_dist_average.png
- kmers_supplementary/dendrograms/k1/AMINOACIDS_MAPPING/nuclBinding_/corr_dist_complete.png
- kmers_supplementary/dendrograms/k1/AMINOACIDS_MAPPING/nuclBinding_/corr_dist_single.png
- kmers_supplementary/dendrograms/k1/AMINOACIDS_MAPPING/nuclBinding_/euclidean_dist_average.png
- kmers_supplementary/dendrograms/k1/AMINOACIDS_MAPPING/nuclBinding_/euclidean_dist_complete.png
- kmers_supplementary/dendrograms/k1/AMINOACIDS_MAPPING/nuclBinding_/euclidean_dist_single.png
- kmers_supplementary/dendrograms/k1/AMINOACIDS_MAPPING/nuclBinding_/taxicab_dist_average.png
- kmers_supplementary/dendrograms/k1/AMINOACIDS_MAPPING/nuclBinding_/taxicab_dist_complete.png
- kmers_supplementary/dendrograms/k1/AMINOACIDS_MAPPING/nuclBinding_/taxicab_dist_single.png
- kmers_supplementary/dendrograms/k1/AMINOACIDS_MAPPING/ribosomal_/
- kmers_supplementary/dendrograms/k1/AMINOACIDS_MAPPING/ribosomal_/corr_dist_average.png
- kmers_supplementary/dendrograms/k1/AMINOACIDS_MAPPING/ribosomal_/corr_dist_complete.png
- kmers_supplementary/dendrograms/k1/AMINOACIDS_MAPPING/ribosomal_/corr_dist_single.png
- kmers_supplementary/dendrograms/k1/AMINOACIDS_MAPPING/ribosomal_/euclidean_dist_average.png
- kmers_supplementary/dendrograms/k1/AMINOACIDS_MAPPING/ribosomal_/euclidean_dist_complete.png
- kmers_supplementary/dendrograms/k1/AMINOACIDS_MAPPING/ribosomal_/euclidean_dist_single.png
- kmers_supplementary/dendrograms/k1/AMINOACIDS_MAPPING/ribosomal_/taxicab_dist_average.png
- kmers_supplementary/dendrograms/k1/AMINOACIDS_MAPPING/ribosomal_/taxicab_dist_complete.png
- kmers_supplementary/dendrograms/k1/AMINOACIDS_MAPPING/ribosomal_/taxicab_dist_single.png
- kmers_supplementary/dendrograms/k1/AMINOACIDS_MAPPING/_/
- kmers_supplementary/dendrograms/k1/AMINOACIDS_MAPPING/_/corr_dist_average.png
- kmers_supplementary/dendrograms/k1/AMINOACIDS_MAPPING/_/corr_dist_complete.png
- kmers_supplementary/dendrograms/k1/AMINOACIDS_MAPPING/_/corr_dist_single.png
- kmers_supplementary/dendrograms/k1/AMINOACIDS_MAPPING/_/euclidean_dist_average.png
- kmers_supplementary/dendrograms/k1/AMINOACIDS_MAPPING/_/euclidean_dist_complete.png
- kmers_supplementary/dendrograms/k1/AMINOACIDS_MAPPING/_/euclidean_dist_single.png
- kmers_supplementary/dendrograms/k1/AMINOACIDS_MAPPING/_/taxicab_dist_average.png
- kmers_supplementary/dendrograms/k1/AMINOACIDS_MAPPING/_/taxicab_dist_complete.png
- kmers_supplementary/dendrograms/k1/AMINOACIDS_MAPPING/_/taxicab_dist_single.png
- kmers_supplementary/dendrograms/k1/AMINOACIDS_MAPPING/_membrane/
- kmers_supplementary/dendrograms/k1/AMINOACIDS_MAPPING/_membrane/corr_dist_average.png
- kmers_supplementary/dendrograms/k1/AMINOACIDS_MAPPING/_membrane/corr_dist_complete.png
- kmers_supplementary/dendrograms/k1/AMINOACIDS_MAPPING/_membrane/corr_dist_single.png
- kmers_supplementary/dendrograms/k1/AMINOACIDS_MAPPING/_membrane/euclidean_dist_average.png
- kmers_supplementary/dendrograms/k1/AMINOACIDS_MAPPING/_membrane/euclidean_dist_complete.png
- kmers_supplementary/dendrograms/k1/AMINOACIDS_MAPPING/_membrane/euclidean_dist_single.png
- kmers_supplementary/dendrograms/k1/AMINOACIDS_MAPPING/_membrane/taxicab_dist_average.png
- kmers_supplementary/dendrograms/k1/AMINOACIDS_MAPPING/_membrane/taxicab_dist_complete.png
- kmers_supplementary/dendrograms/k1/AMINOACIDS_MAPPING/_membrane/taxicab_dist_single.png
- kmers_supplementary/dendrograms/k1/AMINOACIDS_MAPPING/_nuclBinding/
- kmers_supplementary/dendrograms/k1/AMINOACIDS_MAPPING/_nuclBinding/corr_dist_average.png
- kmers_supplementary/dendrograms/k1/AMINOACIDS_MAPPING/_nuclBinding/corr_dist_complete.png
- kmers_supplementary/dendrograms/k1/AMINOACIDS_MAPPING/_nuclBinding/corr_dist_single.png
- kmers_supplementary/dendrograms/k1/AMINOACIDS_MAPPING/_nuclBinding/euclidean_dist_average.png
- kmers_supplementary/dendrograms/k1/AMINOACIDS_MAPPING/_nuclBinding/euclidean_dist_complete.png
- kmers_supplementary/dendrograms/k1/AMINOACIDS_MAPPING/_nuclBinding/euclidean_dist_single.png
- kmers_supplementary/dendrograms/k1/AMINOACIDS_MAPPING/_nuclBinding/taxicab_dist_average.png
- kmers_supplementary/dendrograms/k1/AMINOACIDS_MAPPING/_nuclBinding/taxicab_dist_complete.png
- kmers_supplementary/dendrograms/k1/AMINOACIDS_MAPPING/_nuclBinding/taxicab_dist_single.png
- kmers_supplementary/dendrograms/k2/
- kmers_supplementary/dendrograms/k2/AMINOACIDS_5CLASS_MAPPING/
- kmers_supplementary/dendrograms/k2/AMINOACIDS_5CLASS_MAPPING/membrane_/
- kmers_supplementary/dendrograms/k2/AMINOACIDS_5CLASS_MAPPING/membrane_/corr_dist_average.png
- kmers_supplementary/dendrograms/k2/AMINOACIDS_5CLASS_MAPPING/membrane_/corr_dist_complete.png
- kmers_supplementary/dendrograms/k2/AMINOACIDS_5CLASS_MAPPING/membrane_/corr_dist_single.png
- kmers_supplementary/dendrograms/k2/AMINOACIDS_5CLASS_MAPPING/membrane_/euclidean_dist_average.png
- kmers_supplementary/dendrograms/k2/AMINOACIDS_5CLASS_MAPPING/membrane_/euclidean_dist_complete.png
- kmers_supplementary/dendrograms/k2/AMINOACIDS_5CLASS_MAPPING/membrane_/euclidean_dist_single.png
- kmers_supplementary/dendrograms/k2/AMINOACIDS_5CLASS_MAPPING/membrane_/taxicab_dist_average.png
- kmers_supplementary/dendrograms/k2/AMINOACIDS_5CLASS_MAPPING/membrane_/taxicab_dist_complete.png
- kmers_supplementary/dendrograms/k2/AMINOACIDS_5CLASS_MAPPING/membrane_/taxicab_dist_single.png
- kmers_supplementary/dendrograms/k2/AMINOACIDS_5CLASS_MAPPING/nuclBinding_/
- kmers_supplementary/dendrograms/k2/AMINOACIDS_5CLASS_MAPPING/nuclBinding_/corr_dist_average.png
- kmers_supplementary/dendrograms/k2/AMINOACIDS_5CLASS_MAPPING/nuclBinding_/corr_dist_complete.png
- kmers_supplementary/dendrograms/k2/AMINOACIDS_5CLASS_MAPPING/nuclBinding_/corr_dist_single.png
- kmers_supplementary/dendrograms/k2/AMINOACIDS_5CLASS_MAPPING/nuclBinding_/euclidean_dist_average.png
- kmers_supplementary/dendrograms/k2/AMINOACIDS_5CLASS_MAPPING/nuclBinding_/euclidean_dist_complete.png
- kmers_supplementary/dendrograms/k2/AMINOACIDS_5CLASS_MAPPING/nuclBinding_/euclidean_dist_single.png
- kmers_supplementary/dendrograms/k2/AMINOACIDS_5CLASS_MAPPING/nuclBinding_/taxicab_dist_average.png
- kmers_supplementary/dendrograms/k2/AMINOACIDS_5CLASS_MAPPING/nuclBinding_/taxicab_dist_complete.png
- kmers_supplementary/dendrograms/k2/AMINOACIDS_5CLASS_MAPPING/nuclBinding_/taxicab_dist_single.png
- kmers_supplementary/dendrograms/k2/AMINOACIDS_5CLASS_MAPPING/ribosomal_/
- kmers_supplementary/dendrograms/k2/AMINOACIDS_5CLASS_MAPPING/ribosomal_/corr_dist_average.png
- kmers_supplementary/dendrograms/k2/AMINOACIDS_5CLASS_MAPPING/ribosomal_/corr_dist_complete.png
- kmers_supplementary/dendrograms/k2/AMINOACIDS_5CLASS_MAPPING/ribosomal_/corr_dist_single.png
- kmers_supplementary/dendrograms/k2/AMINOACIDS_5CLASS_MAPPING/ribosomal_/euclidean_dist_average.png
- kmers_supplementary/dendrograms/k2/AMINOACIDS_5CLASS_MAPPING/ribosomal_/euclidean_dist_complete.png
- kmers_supplementary/dendrograms/k2/AMINOACIDS_5CLASS_MAPPING/ribosomal_/euclidean_dist_single.png
- kmers_supplementary/dendrograms/k2/AMINOACIDS_5CLASS_MAPPING/ribosomal_/taxicab_dist_average.png
- kmers_supplementary/dendrograms/k2/AMINOACIDS_5CLASS_MAPPING/ribosomal_/taxicab_dist_complete.png
- kmers_supplementary/dendrograms/k2/AMINOACIDS_5CLASS_MAPPING/ribosomal_/taxicab_dist_single.png
- kmers_supplementary/dendrograms/k2/AMINOACIDS_5CLASS_MAPPING/_/
- kmers_supplementary/dendrograms/k2/AMINOACIDS_5CLASS_MAPPING/_/corr_dist_average.png
- kmers_supplementary/dendrograms/k2/AMINOACIDS_5CLASS_MAPPING/_/corr_dist_complete.png
- kmers_supplementary/dendrograms/k2/AMINOACIDS_5CLASS_MAPPING/_/corr_dist_single.png
- kmers_supplementary/dendrograms/k2/AMINOACIDS_5CLASS_MAPPING/_/euclidean_dist_average.png
- kmers_supplementary/dendrograms/k2/AMINOACIDS_5CLASS_MAPPING/_/euclidean_dist_complete.png
- kmers_supplementary/dendrograms/k2/AMINOACIDS_5CLASS_MAPPING/_/euclidean_dist_single.png
- kmers_supplementary/dendrograms/k2/AMINOACIDS_5CLASS_MAPPING/_/taxicab_dist_average.png
- kmers_supplementary/dendrograms/k2/AMINOACIDS_5CLASS_MAPPING/_/taxicab_dist_complete.png
- kmers_supplementary/dendrograms/k2/AMINOACIDS_5CLASS_MAPPING/_/taxicab_dist_single.png
- kmers_supplementary/dendrograms/k2/AMINOACIDS_5CLASS_MAPPING/_membrane/
- kmers_supplementary/dendrograms/k2/AMINOACIDS_5CLASS_MAPPING/_membrane/corr_dist_average.png
- kmers_supplementary/dendrograms/k2/AMINOACIDS_5CLASS_MAPPING/_membrane/corr_dist_complete.png
- kmers_supplementary/dendrograms/k2/AMINOACIDS_5CLASS_MAPPING/_membrane/corr_dist_single.png
- kmers_supplementary/dendrograms/k2/AMINOACIDS_5CLASS_MAPPING/_membrane/euclidean_dist_average.png
- kmers_supplementary/dendrograms/k2/AMINOACIDS_5CLASS_MAPPING/_membrane/euclidean_dist_complete.png
- kmers_supplementary/dendrograms/k2/AMINOACIDS_5CLASS_MAPPING/_membrane/euclidean_dist_single.png
- kmers_supplementary/dendrograms/k2/AMINOACIDS_5CLASS_MAPPING/_membrane/taxicab_dist_average.png
- kmers_supplementary/dendrograms/k2/AMINOACIDS_5CLASS_MAPPING/_membrane/taxicab_dist_complete.png
- kmers_supplementary/dendrograms/k2/AMINOACIDS_5CLASS_MAPPING/_membrane/taxicab_dist_single.png
- kmers_supplementary/dendrograms/k2/AMINOACIDS_5CLASS_MAPPING/_nuclBinding/
- kmers_supplementary/dendrograms/k2/AMINOACIDS_5CLASS_MAPPING/_nuclBinding/corr_dist_average.png
- kmers_supplementary/dendrograms/k2/AMINOACIDS_5CLASS_MAPPING/_nuclBinding/corr_dist_complete.png
- kmers_supplementary/dendrograms/k2/AMINOACIDS_5CLASS_MAPPING/_nuclBinding/corr_dist_single.png
- kmers_supplementary/dendrograms/k2/AMINOACIDS_5CLASS_MAPPING/_nuclBinding/euclidean_dist_average.png
- kmers_supplementary/dendrograms/k2/AMINOACIDS_5CLASS_MAPPING/_nuclBinding/euclidean_dist_complete.png
- kmers_supplementary/dendrograms/k2/AMINOACIDS_5CLASS_MAPPING/_nuclBinding/euclidean_dist_single.png
- kmers_supplementary/dendrograms/k2/AMINOACIDS_5CLASS_MAPPING/_nuclBinding/taxicab_dist_average.png
- kmers_supplementary/dendrograms/k2/AMINOACIDS_5CLASS_MAPPING/_nuclBinding/taxicab_dist_complete.png
- kmers_supplementary/dendrograms/k2/AMINOACIDS_5CLASS_MAPPING/_nuclBinding/taxicab_dist_single.png
- kmers_supplementary/dendrograms/k2/AMINOACIDS_MAPPING/
- kmers_supplementary/dendrograms/k2/AMINOACIDS_MAPPING/membrane_/
- kmers_supplementary/dendrograms/k2/AMINOACIDS_MAPPING/membrane_/corr_dist_average.png
- kmers_supplementary/dendrograms/k2/AMINOACIDS_MAPPING/membrane_/corr_dist_complete.png
- kmers_supplementary/dendrograms/k2/AMINOACIDS_MAPPING/membrane_/corr_dist_single.png
- kmers_supplementary/dendrograms/k2/AMINOACIDS_MAPPING/membrane_/euclidean_dist_average.png
- kmers_supplementary/dendrograms/k2/AMINOACIDS_MAPPING/membrane_/euclidean_dist_complete.png
- kmers_supplementary/dendrograms/k2/AMINOACIDS_MAPPING/membrane_/euclidean_dist_single.png
- kmers_supplementary/dendrograms/k2/AMINOACIDS_MAPPING/membrane_/taxicab_dist_average.png
- kmers_supplementary/dendrograms/k2/AMINOACIDS_MAPPING/membrane_/taxicab_dist_complete.png
- kmers_supplementary/dendrograms/k2/AMINOACIDS_MAPPING/membrane_/taxicab_dist_single.png
- kmers_supplementary/dendrograms/k2/AMINOACIDS_MAPPING/nuclBinding_/
- kmers_supplementary/dendrograms/k2/AMINOACIDS_MAPPING/nuclBinding_/corr_dist_average.png
- kmers_supplementary/dendrograms/k2/AMINOACIDS_MAPPING/nuclBinding_/corr_dist_complete.png
- kmers_supplementary/dendrograms/k2/AMINOACIDS_MAPPING/nuclBinding_/corr_dist_single.png
- kmers_supplementary/dendrograms/k2/AMINOACIDS_MAPPING/nuclBinding_/euclidean_dist_average.png
- kmers_supplementary/dendrograms/k2/AMINOACIDS_MAPPING/nuclBinding_/euclidean_dist_complete.png
- kmers_supplementary/dendrograms/k2/AMINOACIDS_MAPPING/nuclBinding_/euclidean_dist_single.png
- kmers_supplementary/dendrograms/k2/AMINOACIDS_MAPPING/nuclBinding_/taxicab_dist_average.png
- kmers_supplementary/dendrograms/k2/AMINOACIDS_MAPPING/nuclBinding_/taxicab_dist_complete.png
- kmers_supplementary/dendrograms/k2/AMINOACIDS_MAPPING/nuclBinding_/taxicab_dist_single.png
- kmers_supplementary/dendrograms/k2/AMINOACIDS_MAPPING/ribosomal_/
- kmers_supplementary/dendrograms/k2/AMINOACIDS_MAPPING/ribosomal_/corr_dist_average.png
- kmers_supplementary/dendrograms/k2/AMINOACIDS_MAPPING/ribosomal_/corr_dist_complete.png
- kmers_supplementary/dendrograms/k2/AMINOACIDS_MAPPING/ribosomal_/corr_dist_single.png
- kmers_supplementary/dendrograms/k2/AMINOACIDS_MAPPING/ribosomal_/euclidean_dist_average.png
- kmers_supplementary/dendrograms/k2/AMINOACIDS_MAPPING/ribosomal_/euclidean_dist_complete.png
- kmers_supplementary/dendrograms/k2/AMINOACIDS_MAPPING/ribosomal_/euclidean_dist_single.png
- kmers_supplementary/dendrograms/k2/AMINOACIDS_MAPPING/ribosomal_/taxicab_dist_average.png
- kmers_supplementary/dendrograms/k2/AMINOACIDS_MAPPING/ribosomal_/taxicab_dist_complete.png
- kmers_supplementary/dendrograms/k2/AMINOACIDS_MAPPING/ribosomal_/taxicab_dist_single.png
- kmers_supplementary/dendrograms/k2/AMINOACIDS_MAPPING/_/
- kmers_supplementary/dendrograms/k2/AMINOACIDS_MAPPING/_/corr_dist_average.png
- kmers_supplementary/dendrograms/k2/AMINOACIDS_MAPPING/_/corr_dist_complete.png
- kmers_supplementary/dendrograms/k2/AMINOACIDS_MAPPING/_/corr_dist_single.png
- kmers_supplementary/dendrograms/k2/AMINOACIDS_MAPPING/_/euclidean_dist_average.png
- kmers_supplementary/dendrograms/k2/AMINOACIDS_MAPPING/_/euclidean_dist_complete.png
- kmers_supplementary/dendrograms/k2/AMINOACIDS_MAPPING/_/euclidean_dist_single.png
- kmers_supplementary/dendrograms/k2/AMINOACIDS_MAPPING/_/taxicab_dist_average.png
- kmers_supplementary/dendrograms/k2/AMINOACIDS_MAPPING/_/taxicab_dist_complete.png
- kmers_supplementary/dendrograms/k2/AMINOACIDS_MAPPING/_/taxicab_dist_single.png
- kmers_supplementary/dendrograms/k2/AMINOACIDS_MAPPING/_membrane/
- kmers_supplementary/dendrograms/k2/AMINOACIDS_MAPPING/_membrane/corr_dist_average.png
- kmers_supplementary/dendrograms/k2/AMINOACIDS_MAPPING/_membrane/corr_dist_complete.png
- kmers_supplementary/dendrograms/k2/AMINOACIDS_MAPPING/_membrane/corr_dist_single.png
- kmers_supplementary/dendrograms/k2/AMINOACIDS_MAPPING/_membrane/euclidean_dist_average.png
- kmers_supplementary/dendrograms/k2/AMINOACIDS_MAPPING/_membrane/euclidean_dist_complete.png
- kmers_supplementary/dendrograms/k2/AMINOACIDS_MAPPING/_membrane/euclidean_dist_single.png
- kmers_supplementary/dendrograms/k2/AMINOACIDS_MAPPING/_membrane/taxicab_dist_average.png
- kmers_supplementary/dendrograms/k2/AMINOACIDS_MAPPING/_membrane/taxicab_dist_complete.png
- kmers_supplementary/dendrograms/k2/AMINOACIDS_MAPPING/_membrane/taxicab_dist_single.png
- kmers_supplementary/dendrograms/k2/AMINOACIDS_MAPPING/_nuclBinding/
- kmers_supplementary/dendrograms/k2/AMINOACIDS_MAPPING/_nuclBinding/corr_dist_average.png
- kmers_supplementary/dendrograms/k2/AMINOACIDS_MAPPING/_nuclBinding/corr_dist_complete.png
- kmers_supplementary/dendrograms/k2/AMINOACIDS_MAPPING/_nuclBinding/corr_dist_single.png
- kmers_supplementary/dendrograms/k2/AMINOACIDS_MAPPING/_nuclBinding/euclidean_dist_average.png
- kmers_supplementary/dendrograms/k2/AMINOACIDS_MAPPING/_nuclBinding/euclidean_dist_complete.png
- kmers_supplementary/dendrograms/k2/AMINOACIDS_MAPPING/_nuclBinding/euclidean_dist_single.png
- kmers_supplementary/dendrograms/k2/AMINOACIDS_MAPPING/_nuclBinding/taxicab_dist_average.png
- kmers_supplementary/dendrograms/k2/AMINOACIDS_MAPPING/_nuclBinding/taxicab_dist_complete.png
- kmers_supplementary/dendrograms/k2/AMINOACIDS_MAPPING/_nuclBinding/taxicab_dist_single.png
- kmers_supplementary/dendrograms/k3/
- kmers_supplementary/dendrograms/k3/AMINOACIDS_5CLASS_MAPPING/
- kmers_supplementary/dendrograms/k3/AMINOACIDS_5CLASS_MAPPING/membrane_/
- kmers_supplementary/dendrograms/k3/AMINOACIDS_5CLASS_MAPPING/membrane_/corr_dist_average.png
- kmers_supplementary/dendrograms/k3/AMINOACIDS_5CLASS_MAPPING/membrane_/corr_dist_complete.png
- kmers_supplementary/dendrograms/k3/AMINOACIDS_5CLASS_MAPPING/membrane_/corr_dist_single.png
- kmers_supplementary/dendrograms/k3/AMINOACIDS_5CLASS_MAPPING/membrane_/euclidean_dist_average.png
- kmers_supplementary/dendrograms/k3/AMINOACIDS_5CLASS_MAPPING/membrane_/euclidean_dist_complete.png
- kmers_supplementary/dendrograms/k3/AMINOACIDS_5CLASS_MAPPING/membrane_/euclidean_dist_single.png
- kmers_supplementary/dendrograms/k3/AMINOACIDS_5CLASS_MAPPING/membrane_/inter0.05_dist_average.png
- kmers_supplementary/dendrograms/k3/AMINOACIDS_5CLASS_MAPPING/membrane_/inter0.05_dist_complete.png
- kmers_supplementary/dendrograms/k3/AMINOACIDS_5CLASS_MAPPING/membrane_/inter0.05_dist_single.png
- kmers_supplementary/dendrograms/k3/AMINOACIDS_5CLASS_MAPPING/membrane_/inter0.1_dist_average.png
- kmers_supplementary/dendrograms/k3/AMINOACIDS_5CLASS_MAPPING/membrane_/inter0.1_dist_complete.png
- kmers_supplementary/dendrograms/k3/AMINOACIDS_5CLASS_MAPPING/membrane_/inter0.1_dist_single.png
- kmers_supplementary/dendrograms/k3/AMINOACIDS_5CLASS_MAPPING/membrane_/taxicab_dist_average.png
- kmers_supplementary/dendrograms/k3/AMINOACIDS_5CLASS_MAPPING/membrane_/taxicab_dist_complete.png
- kmers_supplementary/dendrograms/k3/AMINOACIDS_5CLASS_MAPPING/membrane_/taxicab_dist_single.png
- kmers_supplementary/dendrograms/k3/AMINOACIDS_5CLASS_MAPPING/nuclBinding_/
- kmers_supplementary/dendrograms/k3/AMINOACIDS_5CLASS_MAPPING/nuclBinding_/corr_dist_average.png
- kmers_supplementary/dendrograms/k3/AMINOACIDS_5CLASS_MAPPING/nuclBinding_/corr_dist_complete.png
- kmers_supplementary/dendrograms/k3/AMINOACIDS_5CLASS_MAPPING/nuclBinding_/corr_dist_single.png
- kmers_supplementary/dendrograms/k3/AMINOACIDS_5CLASS_MAPPING/nuclBinding_/euclidean_dist_average.png
- kmers_supplementary/dendrograms/k3/AMINOACIDS_5CLASS_MAPPING/nuclBinding_/euclidean_dist_complete.png
- kmers_supplementary/dendrograms/k3/AMINOACIDS_5CLASS_MAPPING/nuclBinding_/euclidean_dist_single.png
[truncated: 772 more entries]
