# Supplementary material for: Tracking Down the Evolution of Microorganisms by Exhaustive Bottom-Up Analysis of Proteomes
Source: Int J Mol Sci. 2025 Dec 22;27(1):109. doi: 10.3390/ijms27010109 (PMC12785394; doi:10.3390/ijms27010109)
Supplement: Supplementary file 1 [file ijms-27-00109-s001.zip › kmers_supplementary/clustering_scores/affin_prop_score.json]

{
  "k1": {
    "AMINOACIDS_MAPPING": {
      "_membrane": {
        "taxicab": 0.466484268125855,
        "euclidean": 0.48399452804377563,
        "corr": 0.48399452804377563
      },
      "membrane_": {
        "taxicab": 0.47387140902872776,
        "euclidean": 0.48399452804377563,
        "corr": 0.466484268125855
      },
      "ribosomal_": {
        "taxicab": 0.6618331053351573,
        "euclidean": 0.5228454172366621,
        "corr": 0.6612859097127223
      },
      "_nuclBinding": {
        "taxicab": 0.466484268125855,
        "euclidean": 0.48399452804377563,
        "corr": 0.4771545827633379
      },
      "_": {
        "taxicab": 0.466484268125855,
        "euclidean": 0.48399452804377563,
        "corr": 0.4771545827633379
      },
      "nuclBinding_": {
        "taxicab": 0.46511627906976744,
        "euclidean": 0.48399452804377563,
        "corr": 0.4640218878248974
      }
    },
    "AMINOACIDS_5CLASS_MAPPING": {
      "_membrane": {
        "taxicab": 0.45225718194254444,
        "euclidean": 0.6820793433652531,
        "corr": 0.5042407660738714
      },
      "membrane_": {
        "taxicab": 0.6112175102599179,
        "euclidean": 0.6481532147742818,
        "corr": 0.5138166894664843
      },
      "ribosomal_": {
        "taxicab": 0.5176470588235295,
        "euclidean": 0.5195622435020519,
        "corr": 0.5004103967168263
      },
      "_nuclBinding": {
        "taxicab": 0.47414500683994526,
        "euclidean": 0.6347469220246238,
        "corr": 0.5258549931600547
      },
      "_": {
        "taxicab": 0.47414500683994526,
        "euclidean": 0.6700410396716826,
        "corr": 0.5258549931600547
      },
      "nuclBinding_": {
        "taxicab": 0.5348837209302325,
        "euclidean": 0.6607387140902873,
        "corr": 0.4853625170998632
      }
    }
  },
  "k2": {
    "AMINOACIDS_MAPPING": {
      "_membrane": {
        "taxicab": 0.4807113543091655,
        "euclidean": 0.49493844049247604,
        "corr": 0.4771545827633379
      },
      "membrane_": {
        "taxicab": 0.47387140902872776,
        "euclidean": 0.48399452804377563,
        "corr": 0.47387140902872776
      },
      "ribosomal_": {
        "taxicab": 0.6683994528043775,
        "euclidean": 0.5228454172366621,
        "corr": 0.6716826265389877
      },
      "_nuclBinding": {
        "taxicab": 0.4807113543091655,
        "euclidean": 0.48399452804377563,
        "corr": 0.4771545827633379
      },
      "_": {
        "taxicab": 0.4807113543091655,
        "euclidean": 0.48399452804377563,
        "corr": 0.4771545827633379
      },
      "nuclBinding_": {
        "taxicab": 0.48399452804377563,
        "euclidean": 0.48399452804377563,
        "corr": 0.4697674418604651
      }
    },
    "AMINOACIDS_5CLASS_MAPPING": {
      "_membrane": {
        "taxicab": 0.4421340629274966,
        "euclidean": 0.6870041039671683,
        "corr": 0.4974008207934337
      },
      "membrane_": {
        "taxicab": 0.6908344733242134,
        "euclidean": 0.6361149110807114,
        "corr": 0.5015047879616963
      },
      "ribosomal_": {
        "taxicab": 0.5181942544459645,
        "euclidean": 0.5253077975376197,
        "corr": 0.521203830369357
      },
      "_nuclBinding": {
        "taxicab": 0.4421340629274966,
        "euclidean": 0.48098495212038306,
        "corr": 0.5258549931600547
      },
      "_": {
        "taxicab": 0.4421340629274966,
        "euclidean": 0.48098495212038306,
        "corr": 0.5244870041039672
      },
      "nuclBinding_": {
        "taxicab": 0.5272229822161423,
        "euclidean": 0.6738714090287278,
        "corr": 0.4749658002735978
      }
    }
  },
  "k3": {
    "AMINOACIDS_MAPPING": {
      "_membrane": {
        "inter0.1": 0.4771545827633379,
        "taxicab": 0.4880984952120383,
        "euclidean": 0.49493844049247604,
        "corr": 0.48399452804377563,
        "inter0.05": 0.4725034199726402
      },
      "membrane_": {
        "inter0.1": 0.48399452804377563,
        "taxicab": 0.48399452804377563,
        "euclidean": 0.4913816689466484,
        "corr": 0.47387140902872776,
        "inter0.05": 0.45526675786593707
      },
      "ribosomal_": {
        "inter0.1": 0.5975376196990424,
        "taxicab": 0.6224350205198358,
        "euclidean": 0.508344733242134,
        "corr": 0.5140902872777018,
        "inter0.05": 0.6339261285909713
      },
      "_nuclBinding": {
        "inter0.1": 0.46867305061559505,
        "taxicab": 0.4807113543091655,
        "euclidean": 0.49493844049247604,
        "corr": 0.4771545827633379,
        "inter0.05": 0.41641586867305064
      },
      "_": {
        "inter0.1": 0.47387140902872776,
        "taxicab": 0.4807113543091655,
        "euclidean": 0.49493844049247604,
        "corr": 0.4771545827633379,
        "inter0.05": 0.4528043775649795
      },
      "nuclBinding_": {
        "inter0.1": 0.47770177838577293,
        "taxicab": 0.48399452804377563,
        "euclidean": 0.48399452804377563,
        "corr": 0.4719562243502052,
        "inter0.05": 0.47770177838577293
      }
    },
    "AMINOACIDS_5CLASS_MAPPING": {
      "_membrane": {
        "inter0.1": 0.7436388508891929,
        "taxicab": 0.45225718194254444,
        "euclidean": 0.6856361149110807,
        "corr": 0.5028727770177839,
        "inter0.05": 0.5028727770177839
      },
      "membrane_": {
        "inter0.1": 0.6623803009575924,
        "taxicab": 0.48372093023255813,
        "euclidean": 0.6432284541723666,
        "corr": 0.4957592339261286,
        "inter0.05": 0.8872777017783857
      },
      "ribosomal_": {
        "inter0.1": 0.2563611491108071,
        "taxicab": 0.49466484268125854,
        "euclidean": 0.654172366621067,
        "corr": 0.5146374829001368,
        "inter0.05": 0.9291381668946649
      },
      "_nuclBinding": {
        "inter0.1": 0.5108071135430916,
        "taxicab": 0.4421340629274966,
        "euclidean": 0.5009575923392613,
        "corr": 0.5242134062927497,
        "inter0.05": 0.04596443228454172
      },
      "_": {
        "inter0.1": 0.5012311901504788,
        "taxicab": 0.4421340629274966,
        "euclidean": 0.4908344733242134,
        "corr": 0.5176470588235295,
        "inter0.05": 0.04596443228454172
      },
      "nuclBinding_": {
        "inter0.1": 0.5321477428180574,
        "taxicab": 0.47414500683994526,
        "euclidean": 0.6667578659370725,
        "corr": 0.4954856361149111,
        "inter0.05": 0.9077975376196991
      }
    }
  }
}
