# Supplementary material for: Tracking Down the Evolution of Microorganisms by Exhaustive Bottom-Up Analysis of Proteomes
Source: Int J Mol Sci. 2025 Dec 22;27(1):109. doi: 10.3390/ijms27010109 (PMC12785394; doi:10.3390/ijms27010109)
Supplement: Supplementary file 1 [file ijms-27-00109-s001.zip › kmers_supplementary/clustering_scores/aggl_clust_score.json]

{
  "k1": {
    "AMINOACIDS_MAPPING": {
      "_membrane": {
        "taxicab": {
          "single": 0.9679890560875513,
          "average": 0.9690834473324214,
          "complete": 0.9701778385772913
        },
        "euclidean": {
          "single": 0.9671682626538988,
          "average": 0.9679890560875513,
          "complete": 0.9668946648426813
        },
        "corr": {
          "single": 0.9663474692202463,
          "average": 0.9674418604651163,
          "complete": 0.9701778385772913
        }
      },
      "membrane_": {
        "taxicab": {
          "single": 0.9720930232558139,
          "average": 0.9709986320109439,
          "complete": 0.9693570451436389
        },
        "euclidean": {
          "single": 0.9712722298221614,
          "average": 0.9709986320109439,
          "complete": 0.9696306429548563
        },
        "corr": {
          "single": 0.9723666210670314,
          "average": 0.9704514363885088,
          "complete": 0.9704514363885088
        }
      },
      "ribosomal_": {
        "taxicab": {
          "single": 0.9729138166894665,
          "average": 0.9772913816689467,
          "complete": 0.9696306429548563
        },
        "euclidean": {
          "single": 0.9701778385772913,
          "average": 0.9701778385772913,
          "complete": 0.9666210670314638
        },
        "corr": {
          "single": 0.9699042407660738,
          "average": 0.9685362517099864,
          "complete": 0.9663474692202463
        }
      },
      "_nuclBinding": {
        "taxicab": {
          "single": 0.9701778385772913,
          "average": 0.9699042407660738,
          "complete": 0.9696306429548563
        },
        "euclidean": {
          "single": 0.9674418604651163,
          "average": 0.9693570451436389,
          "complete": 0.9690834473324214
        },
        "corr": {
          "single": 0.9649794801641587,
          "average": 0.9688098495212039,
          "complete": 0.9726402188782489
        }
      },
      "_": {
        "taxicab": {
          "single": 0.9688098495212039,
          "average": 0.9701778385772913,
          "complete": 0.9696306429548563
        },
        "euclidean": {
          "single": 0.9674418604651163,
          "average": 0.9682626538987688,
          "complete": 0.9682626538987688
        },
        "corr": {
          "single": 0.9649794801641587,
          "average": 0.9682626538987688,
          "complete": 0.9718194254445964
        }
      },
      "nuclBinding_": {
        "taxicab": {
          "single": 0.9690834473324214,
          "average": 0.9690834473324214,
          "complete": 0.9696306429548563
        },
        "euclidean": {
          "single": 0.9688098495212039,
          "average": 0.9688098495212039,
          "complete": 0.9685362517099864
        },
        "corr": {
          "single": 0.9712722298221614,
          "average": 0.9701778385772913,
          "complete": 0.9715458276333789
        }
      }
    },
    "AMINOACIDS_5CLASS_MAPPING": {
      "_membrane": {
        "taxicab": {
          "single": 0.9641586867305062,
          "average": 0.9647058823529412,
          "complete": 0.9652530779753762
        },
        "euclidean": {
          "single": 0.9638850889192886,
          "average": 0.9644322845417237,
          "complete": 0.9655266757865937
        },
        "corr": {
          "single": 0.9619699042407661,
          "average": 0.961422708618331,
          "complete": 0.9600547195622435
        }
      },
      "membrane_": {
        "taxicab": {
          "single": 0.9682626538987688,
          "average": 0.9682626538987688,
          "complete": 0.9660738714090287
        },
        "euclidean": {
          "single": 0.9674418604651163,
          "average": 0.9679890560875513,
          "complete": 0.9663474692202463
        },
        "corr": {
          "single": 0.9641586867305062,
          "average": 0.9630642954856361,
          "complete": 0.9638850889192886
        }
      },
      "ribosomal_": {
        "taxicab": {
          "single": 0.9611491108071135,
          "average": 0.9595075239398084,
          "complete": 0.9606019151846785
        },
        "euclidean": {
          "single": 0.9619699042407661,
          "average": 0.9630642954856361,
          "complete": 0.9622435020519836
        },
        "corr": {
          "single": 0.960875512995896,
          "average": 0.9622435020519836,
          "complete": 0.9619699042407661
        }
      },
      "_nuclBinding": {
        "taxicab": {
          "single": 0.9647058823529412,
          "average": 0.9627906976744186,
          "complete": 0.9682626538987688
        },
        "euclidean": {
          "single": 0.9647058823529412,
          "average": 0.9636114911080711,
          "complete": 0.9633378932968536
        },
        "corr": {
          "single": 0.959781121751026,
          "average": 0.9627906976744186,
          "complete": 0.9611491108071135
        }
      },
      "_": {
        "taxicab": {
          "single": 0.9663474692202463,
          "average": 0.9625170998632011,
          "complete": 0.9647058823529412
        },
        "euclidean": {
          "single": 0.9641586867305062,
          "average": 0.9636114911080711,
          "complete": 0.9641586867305062
        },
        "corr": {
          "single": 0.9606019151846785,
          "average": 0.9619699042407661,
          "complete": 0.9636114911080711
        }
      },
      "nuclBinding_": {
        "taxicab": {
          "single": 0.9611491108071135,
          "average": 0.9616963064295485,
          "complete": 0.9630642954856361
        },
        "euclidean": {
          "single": 0.961422708618331,
          "average": 0.9619699042407661,
          "complete": 0.9622435020519836
        },
        "corr": {
          "single": 0.9595075239398084,
          "average": 0.9606019151846785,
          "complete": 0.9592339261285909
        }
      }
    }
  },
  "k2": {
    "AMINOACIDS_MAPPING": {
      "_membrane": {
        "taxicab": {
          "single": 0.9707250341997264,
          "average": 0.9723666210670314,
          "complete": 0.9712722298221614
        },
        "euclidean": {
          "single": 0.9715458276333789,
          "average": 0.9701778385772913,
          "complete": 0.9704514363885088
        },
        "corr": {
          "single": 0.9693570451436389,
          "average": 0.9693570451436389,
          "complete": 0.9704514363885088
        }
      },
      "membrane_": {
        "taxicab": {
          "single": 0.9745554035567715,
          "average": 0.9772913816689467,
          "complete": 0.974829001367989
        },
        "euclidean": {
          "single": 0.973187414500684,
          "average": 0.9745554035567715,
          "complete": 0.9720930232558139
        },
        "corr": {
          "single": 0.974281805745554,
          "average": 0.9712722298221614,
          "complete": 0.9751025991792066
        }
      },
      "ribosomal_": {
        "taxicab": {
          "single": 0.9838577291381669,
          "average": 0.9822161422708618,
          "complete": 0.9803009575923393
        },
        "euclidean": {
          "single": 0.9778385772913817,
          "average": 0.9800273597811218,
          "complete": 0.9764705882352941
        },
        "corr": {
          "single": 0.9781121751025992,
          "average": 0.9783857729138167,
          "complete": 0.9761969904240766
        }
      },
      "_nuclBinding": {
        "taxicab": {
          "single": 0.9701778385772913,
          "average": 0.973734610123119,
          "complete": 0.9715458276333789
        },
        "euclidean": {
          "single": 0.9704514363885088,
          "average": 0.9726402188782489,
          "complete": 0.9709986320109439
        },
        "corr": {
          "single": 0.9720930232558139,
          "average": 0.9709986320109439,
          "complete": 0.9729138166894665
        }
      },
      "_": {
        "taxicab": {
          "single": 0.9693570451436389,
          "average": 0.974281805745554,
          "complete": 0.9718194254445964
        },
        "euclidean": {
          "single": 0.9696306429548563,
          "average": 0.973734610123119,
          "complete": 0.9704514363885088
        },
        "corr": {
          "single": 0.9718194254445964,
          "average": 0.9701778385772913,
          "complete": 0.9729138166894665
        }
      },
      "nuclBinding_": {
        "taxicab": {
          "single": 0.9734610123119015,
          "average": 0.9772913816689467,
          "complete": 0.9745554035567715
        },
        "euclidean": {
          "single": 0.9690834473324214,
          "average": 0.9767441860465116,
          "complete": 0.9751025991792066
        },
        "corr": {
          "single": 0.9756497948016416,
          "average": 0.9759233926128591,
          "complete": 0.973734610123119
        }
      }
    },
    "AMINOACIDS_5CLASS_MAPPING": {
      "_membrane": {
        "taxicab": {
          "single": 0.9679890560875513,
          "average": 0.9685362517099864,
          "complete": 0.9679890560875513
        },
        "euclidean": {
          "single": 0.9660738714090287,
          "average": 0.9658002735978112,
          "complete": 0.9658002735978112
        },
        "corr": {
          "single": 0.9660738714090287,
          "average": 0.9668946648426813,
          "complete": 0.9660738714090287
        }
      },
      "membrane_": {
        "taxicab": {
          "single": 0.9693570451436389,
          "average": 0.9723666210670314,
          "complete": 0.9690834473324214
        },
        "euclidean": {
          "single": 0.9690834473324214,
          "average": 0.9696306429548563,
          "complete": 0.9647058823529412
        },
        "corr": {
          "single": 0.9660738714090287,
          "average": 0.9674418604651163,
          "complete": 0.9685362517099864
        }
      },
      "ribosomal_": {
        "taxicab": {
          "single": 0.9660738714090287,
          "average": 0.9663474692202463,
          "complete": 0.9658002735978112
        },
        "euclidean": {
          "single": 0.9627906976744186,
          "average": 0.9663474692202463,
          "complete": 0.9638850889192886
        },
        "corr": {
          "single": 0.9641586867305062,
          "average": 0.9638850889192886,
          "complete": 0.9616963064295485
        }
      },
      "_nuclBinding": {
        "taxicab": {
          "single": 0.9701778385772913,
          "average": 0.9718194254445964,
          "complete": 0.9718194254445964
        },
        "euclidean": {
          "single": 0.9660738714090287,
          "average": 0.9660738714090287,
          "complete": 0.9668946648426813
        },
        "corr": {
          "single": 0.9666210670314638,
          "average": 0.9671682626538988,
          "complete": 0.9679890560875513
        }
      },
      "_": {
        "taxicab": {
          "single": 0.9685362517099864,
          "average": 0.9693570451436389,
          "complete": 0.9718194254445964
        },
        "euclidean": {
          "single": 0.9655266757865937,
          "average": 0.9679890560875513,
          "complete": 0.9649794801641587
        },
        "corr": {
          "single": 0.9660738714090287,
          "average": 0.9685362517099864,
          "complete": 0.9674418604651163
        }
      },
      "nuclBinding_": {
        "taxicab": {
          "single": 0.9668946648426813,
          "average": 0.9699042407660738,
          "complete": 0.9682626538987688
        },
        "euclidean": {
          "single": 0.9655266757865937,
          "average": 0.9668946648426813,
          "complete": 0.9668946648426813
        },
        "corr": {
          "single": 0.9636114911080711,
          "average": 0.9655266757865937,
          "complete": 0.9693570451436389
        }
      }
    }
  },
  "k3": {
    "AMINOACIDS_MAPPING": {
      "_membrane": {
        "inter0.1": {
          "single": 0.9701778385772913,
          "average": 0.9679890560875513,
          "complete": 0.9720930232558139
        },
        "taxicab": {
          "single": 0.9720930232558139,
          "average": 0.9756497948016416,
          "complete": 0.9707250341997264
        },
        "euclidean": {
          "single": 0.9723666210670314,
          "average": 0.9729138166894665,
          "complete": 0.9715458276333789
        },
        "corr": {
          "single": 0.9712722298221614,
          "average": 0.9740082079343365,
          "complete": 0.9718194254445964
        },
        "inter0.05": {
          "single": 0.9668946648426813,
          "average": 0.9690834473324214,
          "complete": 0.9707250341997264
        }
      },
      "membrane_": {
        "inter0.1": {
          "single": 0.9745554035567715,
          "average": 0.9723666210670314,
          "complete": 0.974281805745554
        },
        "taxicab": {
          "single": 0.9751025991792066,
          "average": 0.9751025991792066,
          "complete": 0.9767441860465116
        },
        "euclidean": {
          "single": 0.9729138166894665,
          "average": 0.9740082079343365,
          "complete": 0.9723666210670314
        },
        "corr": {
          "single": 0.9726402188782489,
          "average": 0.9707250341997264,
          "complete": 0.974281805745554
        },
        "inter0.05": {
          "single": 0.9718194254445964,
          "average": 0.9726402188782489,
          "complete": 0.973187414500684
        }
      },
      "ribosomal_": {
        "inter0.1": {
          "single": 0.9803009575923393,
          "average": 0.9890560875512996,
          "complete": 0.9857729138166894
        },
        "taxicab": {
          "single": 0.9835841313269493,
          "average": 0.9926128590971273,
          "complete": 0.9945280437756497
        },
        "euclidean": {
          "single": 0.9819425444596444,
          "average": 0.9917920656634747,
          "complete": 0.9854993160054719
        },
        "corr": {
          "single": 0.9792065663474692,
          "average": 0.9931600547195623,
          "complete": 0.986046511627907
        },
        "inter0.05": {
          "single": 0.974829001367989,
          "average": 0.986046511627907,
          "complete": 0.9887824897400821
        }
      },
      "_nuclBinding": {
        "inter0.1": {
          "single": 0.9704514363885088,
          "average": 0.9718194254445964,
          "complete": 0.973187414500684
        },
        "taxicab": {
          "single": 0.973187414500684,
          "average": 0.9767441860465116,
          "complete": 0.973187414500684
        },
        "euclidean": {
          "single": 0.9723666210670314,
          "average": 0.973187414500684,
          "complete": 0.9707250341997264
        },
        "corr": {
          "single": 0.9740082079343365,
          "average": 0.9715458276333789,
          "complete": 0.9720930232558139
        },
        "inter0.05": {
          "single": 0.9715458276333789,
          "average": 0.9696306429548563,
          "complete": 0.9720930232558139
        }
      },
      "_": {
        "inter0.1": {
          "single": 0.9704514363885088,
          "average": 0.9770177838577291,
          "complete": 0.974829001367989
        },
        "taxicab": {
          "single": 0.9734610123119015,
          "average": 0.9775649794801642,
          "complete": 0.9729138166894665
        },
        "euclidean": {
          "single": 0.9723666210670314,
          "average": 0.973187414500684,
          "complete": 0.9704514363885088
        },
        "corr": {
          "single": 0.9709986320109439,
          "average": 0.9734610123119015,
          "complete": 0.973734610123119
        },
        "inter0.05": {
          "single": 0.9709986320109439,
          "average": 0.9701778385772913,
          "complete": 0.9699042407660738
        }
      },
      "nuclBinding_": {
        "inter0.1": {
          "single": 0.9740082079343365,
          "average": 0.9783857729138167,
          "complete": 0.9764705882352941
        },
        "taxicab": {
          "single": 0.9726402188782489,
          "average": 0.9797537619699043,
          "complete": 0.9794801641586868
        },
        "euclidean": {
          "single": 0.9720930232558139,
          "average": 0.9819425444596444,
          "complete": 0.9764705882352941
        },
        "corr": {
          "single": 0.974829001367989,
          "average": 0.9781121751025992,
          "complete": 0.9783857729138167
        },
        "inter0.05": {
          "single": 0.9712722298221614,
          "average": 0.974281805745554,
          "complete": 0.9745554035567715
        }
      }
    },
    "AMINOACIDS_5CLASS_MAPPING": {
      "_membrane": {
        "inter0.1": {
          "single": 0.9570451436388508,
          "average": 0.9570451436388508,
          "complete": 0.9570451436388508
        },
        "taxicab": {
          "single": 0.9704514363885088,
          "average": 0.9709986320109439,
          "complete": 0.9693570451436389
        },
        "euclidean": {
          "single": 0.9666210670314638,
          "average": 0.9668946648426813,
          "complete": 0.9658002735978112
        },
        "corr": {
          "single": 0.9682626538987688,
          "average": 0.9671682626538988,
          "complete": 0.9679890560875513
        },
        "inter0.05": {
          "single": 0.9584131326949384,
          "average": 0.9589603283173734,
          "complete": 0.9589603283173734
        }
      },
      "membrane_": {
        "inter0.1": {
          "single": 0.9543091655266758,
          "average": 0.9548563611491108,
          "complete": 0.9548563611491108
        },
        "taxicab": {
          "single": 0.9712722298221614,
          "average": 0.9723666210670314,
          "complete": 0.9696306429548563
        },
        "euclidean": {
          "single": 0.9701778385772913,
          "average": 0.9699042407660738,
          "complete": 0.9682626538987688
        },
        "corr": {
          "single": 0.9679890560875513,
          "average": 0.9696306429548563,
          "complete": 0.9701778385772913
        },
        "inter0.05": {
          "single": 0.958139534883721,
          "average": 0.958139534883721,
          "complete": 0.958139534883721
        }
      },
      "ribosomal_": {
        "inter0.1": {
          "single": 0.9589603283173734,
          "average": 0.9611491108071135,
          "complete": 0.960328317373461
        },
        "taxicab": {
          "single": 0.9726402188782489,
          "average": 0.9811217510259918,
          "complete": 0.9778385772913817
        },
        "euclidean": {
          "single": 0.9712722298221614,
          "average": 0.9740082079343365,
          "complete": 0.9729138166894665
        },
        "corr": {
          "single": 0.9726402188782489,
          "average": 0.9756497948016416,
          "complete": 0.9740082079343365
        },
        "inter0.05": {
          "single": 0.9559507523939809,
          "average": 0.9559507523939809,
          "complete": 0.9559507523939809
        }
      },
      "_nuclBinding": {
        "inter0.1": {
          "single": 0.9540355677154583,
          "average": 0.9543091655266758,
          "complete": 0.9543091655266758
        },
        "taxicab": {
          "single": 0.9696306429548563,
          "average": 0.9704514363885088,
          "complete": 0.9699042407660738
        },
        "euclidean": {
          "single": 0.9663474692202463,
          "average": 0.9674418604651163,
          "complete": 0.9671682626538988
        },
        "corr": {
          "single": 0.9647058823529412,
          "average": 0.9668946648426813,
          "complete": 0.9682626538987688
        },
        "inter0.05": {
          "single": 0.9584131326949384,
          "average": 0.9584131326949384,
          "complete": 0.9584131326949384
        }
      },
      "_": {
        "inter0.1": {
          "single": 0.9548563611491108,
          "average": 0.9551299589603283,
          "complete": 0.9551299589603283
        },
        "taxicab": {
          "single": 0.9696306429548563,
          "average": 0.9707250341997264,
          "complete": 0.9699042407660738
        },
        "euclidean": {
          "single": 0.9660738714090287,
          "average": 0.9671682626538988,
          "complete": 0.9671682626538988
        },
        "corr": {
          "single": 0.9690834473324214,
          "average": 0.9688098495212039,
          "complete": 0.9685362517099864
        },
        "inter0.05": {
          "single": 0.9584131326949384,
          "average": 0.9584131326949384,
          "complete": 0.9584131326949384
        }
      },
      "nuclBinding_": {
        "inter0.1": {
          "single": 0.9567715458276334,
          "average": 0.9567715458276334,
          "complete": 0.9567715458276334
        },
        "taxicab": {
          "single": 0.9682626538987688,
          "average": 0.9723666210670314,
          "complete": 0.9720930232558139
        },
        "euclidean": {
          "single": 0.9674418604651163,
          "average": 0.9666210670314638,
          "complete": 0.9709986320109439
        },
        "corr": {
          "single": 0.9674418604651163,
          "average": 0.9663474692202463,
          "complete": 0.9696306429548563
        },
        "inter0.05": {
          "single": 0.9556771545827634,
          "average": 0.9556771545827634,
          "complete": 0.9556771545827634
        }
      }
    }
  }
}
