# Supplementary material for: Tracking Down the Evolution of Microorganisms by Exhaustive Bottom-Up Analysis of Proteomes
Source: Int J Mol Sci. 2025 Dec 22;27(1):109. doi: 10.3390/ijms27010109 (PMC12785394; doi:10.3390/ijms27010109)
Supplement: Supplementary file 1 [file ijms-27-00109-s001.zip › kmers_supplementary/clustering_scores/dbscan_score.json]

{
  "k1": {
    "AMINOACIDS_MAPPING": {
      "_membrane": {
        "taxicab": 0.9595075239398084,
        "euclidean": 0.13023255813953488,
        "corr": 0.04596443228454172
      },
      "membrane_": {
        "taxicab": 0.9595075239398084,
        "euclidean": 0.1893296853625171,
        "corr": 0.04596443228454172
      },
      "ribosomal_": {
        "taxicab": 0.9584131326949384,
        "euclidean": 0.08782489740082079,
        "corr": 0.06703146374829001
      },
      "_nuclBinding": {
        "taxicab": 0.959781121751026,
        "euclidean": 0.1707250341997264,
        "corr": 0.04596443228454172
      },
      "_": {
        "taxicab": 0.959781121751026,
        "euclidean": 0.1707250341997264,
        "corr": 0.04596443228454172
      },
      "nuclBinding_": {
        "taxicab": 0.9606019151846785,
        "euclidean": 0.08837209302325581,
        "corr": 0.04596443228454172
      }
    },
    "AMINOACIDS_5CLASS_MAPPING": {
      "_membrane": {
        "taxicab": 0.6057455540355677,
        "euclidean": 0.04596443228454172,
        "corr": 0.04596443228454172
      },
      "membrane_": {
        "taxicab": 0.5477428180574555,
        "euclidean": 0.04596443228454172,
        "corr": 0.04596443228454172
      },
      "ribosomal_": {
        "taxicab": 0.22982216142270862,
        "euclidean": 0.08782489740082079,
        "corr": 0.04596443228454172
      },
      "_nuclBinding": {
        "taxicab": 0.5296853625170999,
        "euclidean": 0.04596443228454172,
        "corr": 0.04596443228454172
      },
      "_": {
        "taxicab": 0.5294117647058824,
        "euclidean": 0.04596443228454172,
        "corr": 0.04596443228454172
      },
      "nuclBinding_": {
        "taxicab": 0.4136798905608755,
        "euclidean": 0.04596443228454172,
        "corr": 0.04596443228454172
      }
    }
  },
  "k2": {
    "AMINOACIDS_MAPPING": {
      "_membrane": {
        "taxicab": 0.9540355677154583,
        "euclidean": 0.04596443228454172,
        "corr": 0.06703146374829001
      },
      "membrane_": {
        "taxicab": 0.9543091655266758,
        "euclidean": 0.04596443228454172,
        "corr": 0.04596443228454172
      },
      "ribosomal_": {
        "taxicab": 0.9540355677154583,
        "euclidean": 0.04596443228454172,
        "corr": 0.2894664842681259
      },
      "_nuclBinding": {
        "taxicab": 0.9540355677154583,
        "euclidean": 0.04596443228454172,
        "corr": 0.06703146374829001
      },
      "_": {
        "taxicab": 0.9543091655266758,
        "euclidean": 0.04596443228454172,
        "corr": 0.04596443228454172
      },
      "nuclBinding_": {
        "taxicab": 0.9540355677154583,
        "euclidean": 0.04596443228454172,
        "corr": 0.04596443228454172
      }
    },
    "AMINOACIDS_5CLASS_MAPPING": {
      "_membrane": {
        "taxicab": 0.8276333789329685,
        "euclidean": 0.04596443228454172,
        "corr": 0.04596443228454172
      },
      "membrane_": {
        "taxicab": 0.9422708618331054,
        "euclidean": 0.04596443228454172,
        "corr": 0.04596443228454172
      },
      "ribosomal_": {
        "taxicab": 0.960328317373461,
        "euclidean": 0.04596443228454172,
        "corr": 0.04596443228454172
      },
      "_nuclBinding": {
        "taxicab": 0.867578659370725,
        "euclidean": 0.04596443228454172,
        "corr": 0.04596443228454172
      },
      "_": {
        "taxicab": 0.8763337893296853,
        "euclidean": 0.04596443228454172,
        "corr": 0.04596443228454172
      },
      "nuclBinding_": {
        "taxicab": 0.8571819425444597,
        "euclidean": 0.04596443228454172,
        "corr": 0.04596443228454172
      }
    }
  },
  "k3": {
    "AMINOACIDS_MAPPING": {
      "_membrane": {
        "inter0.1": 0.9540355677154583,
        "taxicab": 0.9540355677154583,
        "euclidean": 0.04596443228454172,
        "corr": 0.6714090287277702,
        "inter0.05": 0.9540355677154583
      },
      "membrane_": {
        "inter0.1": 0.9540355677154583,
        "taxicab": 0.9540355677154583,
        "euclidean": 0.04596443228454172,
        "corr": 0.7173734610123119,
        "inter0.05": 0.9540355677154583
      },
      "ribosomal_": {
        "inter0.1": 0.9540355677154583,
        "taxicab": 0.9540355677154583,
        "euclidean": 0.04596443228454172,
        "corr": 0.9543091655266758,
        "inter0.05": 0.9540355677154583
      },
      "_nuclBinding": {
        "inter0.1": 0.9540355677154583,
        "taxicab": 0.9540355677154583,
        "euclidean": 0.04596443228454172,
        "corr": 0.6700410396716826,
        "inter0.05": 0.9540355677154583
      },
      "_": {
        "inter0.1": 0.9540355677154583,
        "taxicab": 0.9540355677154583,
        "euclidean": 0.04596443228454172,
        "corr": 0.6582763337893297,
        "inter0.05": 0.9540355677154583
      },
      "nuclBinding_": {
        "inter0.1": 0.9540355677154583,
        "taxicab": 0.9540355677154583,
        "euclidean": 0.04596443228454172,
        "corr": 0.8987688098495212,
        "inter0.05": 0.9540355677154583
      }
    },
    "AMINOACIDS_5CLASS_MAPPING": {
      "_membrane": {
        "inter0.1": 0.7830369357045144,
        "taxicab": 0.9589603283173734,
        "euclidean": 0.04596443228454172,
        "corr": 0.04596443228454172,
        "inter0.05": 0.5641586867305062
      },
      "membrane_": {
        "inter0.1": 0.8596443228454173,
        "taxicab": 0.9606019151846785,
        "euclidean": 0.04596443228454172,
        "corr": 0.04596443228454172,
        "inter0.05": 0.5920656634746922
      },
      "ribosomal_": {
        "inter0.1": 0.8484268125854993,
        "taxicab": 0.9543091655266758,
        "euclidean": 0.04596443228454172,
        "corr": 0.04596443228454172,
        "inter0.05": 0.8476060191518467
      },
      "_nuclBinding": {
        "inter0.1": 0.7704514363885089,
        "taxicab": 0.9619699042407661,
        "euclidean": 0.04596443228454172,
        "corr": 0.04596443228454172,
        "inter0.05": 0.49220246238030096
      },
      "_": {
        "inter0.1": 0.7663474692202462,
        "taxicab": 0.9630642954856361,
        "euclidean": 0.04596443228454172,
        "corr": 0.04596443228454172,
        "inter0.05": 0.4971272229822161
      },
      "nuclBinding_": {
        "inter0.1": 0.6426812585499316,
        "taxicab": 0.9570451436388508,
        "euclidean": 0.04596443228454172,
        "corr": 0.04596443228454172,
        "inter0.05": 0.7792065663474692
      }
    }
  }
}
