# Supplementary material for: Tracking Down the Evolution of Microorganisms by Exhaustive Bottom-Up Analysis of Proteomes
Source: Int J Mol Sci. 2025 Dec 22;27(1):109. doi: 10.3390/ijms27010109 (PMC12785394; doi:10.3390/ijms27010109)
Supplement: Supplementary file 1 [file ijms-27-00109-s001.zip › kmers_supplementary/clustering_scores/hdbscan_score.json]

{
  "k1": {
    "AMINOACIDS_MAPPING": {
      "_membrane": {
        "taxicab": 0.9436388508891929,
        "euclidean": 0.9244870041039671,
        "corr": 0.9302325581395349
      },
      "membrane_": {
        "taxicab": 0.9305061559507524,
        "euclidean": 0.9285909712722298,
        "corr": 0.9209302325581395
      },
      "ribosomal_": {
        "taxicab": 0.08755129958960328,
        "euclidean": 0.08755129958960328,
        "corr": 0.9354309165526675
      },
      "_nuclBinding": {
        "taxicab": 0.9430916552667579,
        "euclidean": 0.9192886456908345,
        "corr": 0.905061559507524
      },
      "_": {
        "taxicab": 0.9430916552667579,
        "euclidean": 0.9094391244870041,
        "corr": 0.9094391244870041
      },
      "nuclBinding_": {
        "taxicab": 0.9291381668946649,
        "euclidean": 0.9121751025991792,
        "corr": 0.9170998632010944
      }
    },
    "AMINOACIDS_5CLASS_MAPPING": {
      "_membrane": {
        "taxicab": 0.9283173734610123,
        "euclidean": 0.9359781121751026,
        "corr": 0.9264021887824897
      },
      "membrane_": {
        "taxicab": 0.9359781121751026,
        "euclidean": 0.919015047879617,
        "corr": 0.9242134062927496
      },
      "ribosomal_": {
        "taxicab": 0.9255813953488372,
        "euclidean": 0.8993160054719562,
        "corr": 0.9367989056087551
      },
      "_nuclBinding": {
        "taxicab": 0.9261285909712722,
        "euclidean": 0.9250341997264022,
        "corr": 0.8689466484268126
      },
      "_": {
        "taxicab": 0.9266757865937072,
        "euclidean": 0.93296853625171,
        "corr": 0.9121751025991792
      },
      "nuclBinding_": {
        "taxicab": 0.906703146374829,
        "euclidean": 0.920109439124487,
        "corr": 0.9053351573187415
      }
    }
  },
  "k2": {
    "AMINOACIDS_MAPPING": {
      "_membrane": {
        "taxicab": 0.04596443228454172,
        "euclidean": 0.12859097127222982,
        "corr": 0.9291381668946649
      },
      "membrane_": {
        "taxicab": 0.08755129958960328,
        "euclidean": 0.06703146374829001,
        "corr": 0.9326949384404924
      },
      "ribosomal_": {
        "taxicab": 0.06703146374829001,
        "euclidean": 0.06703146374829001,
        "corr": 0.9532147742818058
      },
      "_nuclBinding": {
        "taxicab": 0.08864569083447332,
        "euclidean": 0.06703146374829001,
        "corr": 0.9373461012311901
      },
      "_": {
        "taxicab": 0.08864569083447332,
        "euclidean": 0.9220246238030095,
        "corr": 0.9381668946648427
      },
      "nuclBinding_": {
        "taxicab": 0.12859097127222982,
        "euclidean": 0.12859097127222982,
        "corr": 0.9354309165526675
      }
    },
    "AMINOACIDS_5CLASS_MAPPING": {
      "_membrane": {
        "taxicab": 0.9411764705882353,
        "euclidean": 0.06703146374829001,
        "corr": 0.9250341997264022
      },
      "membrane_": {
        "taxicab": 0.9310533515731874,
        "euclidean": 0.920109439124487,
        "corr": 0.8979480164158686
      },
      "ribosomal_": {
        "taxicab": 0.9039671682626539,
        "euclidean": 0.08755129958960328,
        "corr": 0.9203830369357046
      },
      "_nuclBinding": {
        "taxicab": 0.06703146374829001,
        "euclidean": 0.06703146374829001,
        "corr": 0.9439124487004104
      },
      "_": {
        "taxicab": 0.9337893296853625,
        "euclidean": 0.06703146374829001,
        "corr": 0.9225718194254446
      },
      "nuclBinding_": {
        "taxicab": 0.04596443228454172,
        "euclidean": 0.9236662106703146,
        "corr": 0.8891928864569083
      }
    }
  },
  "k3": {
    "AMINOACIDS_MAPPING": {
      "_membrane": {
        "inter0.1": 0.08864569083447332,
        "taxicab": 0.04596443228454172,
        "euclidean": 0.06703146374829001,
        "corr": 0.93296853625171,
        "inter0.05": 0.08864569083447332
      },
      "membrane_": {
        "inter0.1": 0.06703146374829001,
        "taxicab": 0.04596443228454172,
        "euclidean": 0.06703146374829001,
        "corr": 0.9296853625170999,
        "inter0.05": 0.08755129958960328
      },
      "ribosomal_": {
        "inter0.1": 0.04596443228454172,
        "taxicab": 0.04596443228454172,
        "euclidean": 0.08919288645690834,
        "corr": 0.04596443228454172,
        "inter0.05": 0.04596443228454172
      },
      "_nuclBinding": {
        "inter0.1": 0.08864569083447332,
        "taxicab": 0.08864569083447332,
        "euclidean": 0.06703146374829001,
        "corr": 0.9450068399452805,
        "inter0.05": 0.08864569083447332
      },
      "_": {
        "inter0.1": 0.08864569083447332,
        "taxicab": 0.12859097127222982,
        "euclidean": 0.06703146374829001,
        "corr": 0.9381668946648427,
        "inter0.05": 0.08864569083447332
      },
      "nuclBinding_": {
        "inter0.1": 0.11080711354309165,
        "taxicab": 0.06703146374829001,
        "euclidean": 0.06703146374829001,
        "corr": 0.10916552667578659,
        "inter0.05": 0.08864569083447332
      }
    },
    "AMINOACIDS_5CLASS_MAPPING": {
      "_membrane": {
        "inter0.1": 0.7830369357045144,
        "taxicab": 0.06703146374829001,
        "euclidean": 0.06703146374829001,
        "corr": 0.9192886456908345,
        "inter0.05": 0.5647058823529412
      },
      "membrane_": {
        "inter0.1": 0.8544459644322845,
        "taxicab": 0.04596443228454172,
        "euclidean": 0.04596443228454172,
        "corr": 0.9105335157318741,
        "inter0.05": 0.5920656634746922
      },
      "ribosomal_": {
        "inter0.1": 0.8374829001367989,
        "taxicab": 0.04596443228454172,
        "euclidean": 0.08755129958960328,
        "corr": 0.9105335157318741,
        "inter0.05": 0.8437756497948017
      },
      "_nuclBinding": {
        "inter0.1": 0.7641586867305061,
        "taxicab": 0.04596443228454172,
        "euclidean": 0.06703146374829001,
        "corr": 0.905608755129959,
        "inter0.05": 0.49220246238030096
      },
      "_": {
        "inter0.1": 0.7666210670314637,
        "taxicab": 0.04596443228454172,
        "euclidean": 0.06703146374829001,
        "corr": 0.921751025991792,
        "inter0.05": 0.4971272229822161
      },
      "nuclBinding_": {
        "inter0.1": 0.6426812585499316,
        "taxicab": 0.04596443228454172,
        "euclidean": 0.04596443228454172,
        "corr": 0.9072503419972641,
        "inter0.05": 0.7786593707250342
      }
    }
  }
}
