# Supplementary material for: Tracking Down the Evolution of Microorganisms by Exhaustive Bottom-Up Analysis of Proteomes
Source: Int J Mol Sci. 2025 Dec 22;27(1):109. doi: 10.3390/ijms27010109 (PMC12785394; doi:10.3390/ijms27010109)
Supplement: Supplementary file 1 [file ijms-27-00109-s001.zip › kmers_supplementary/clustering_scores/optics_score.json]

{
  "k1": {
    "AMINOACIDS_MAPPING": {
      "_membrane": {
        "taxicab": 0.9140902872777018,
        "euclidean": 0.9132694938440492,
        "corr": 0.879343365253078
      },
      "membrane_": {
        "taxicab": 0.9004103967168262,
        "euclidean": 0.8782489740082079,
        "corr": 0.8982216142270861
      },
      "ribosomal_": {
        "taxicab": 0.8774281805745554,
        "euclidean": 0.8957592339261286,
        "corr": 0.9266757865937072
      },
      "_nuclBinding": {
        "taxicab": 0.8752393980848153,
        "euclidean": 0.8837209302325582,
        "corr": 0.8358413132694938
      },
      "_": {
        "taxicab": 0.8913816689466484,
        "euclidean": 0.8859097127222982,
        "corr": 0.8506155950752394
      },
      "nuclBinding_": {
        "taxicab": 0.8580027359781122,
        "euclidean": 0.8714090287277702,
        "corr": 0.8870041039671682
      }
    },
    "AMINOACIDS_5CLASS_MAPPING": {
      "_membrane": {
        "taxicab": 0.9129958960328317,
        "euclidean": 0.9285909712722298,
        "corr": 0.9105335157318741
      },
      "membrane_": {
        "taxicab": 0.906703146374829,
        "euclidean": 0.9034199726402189,
        "corr": 0.9069767441860465
      },
      "ribosomal_": {
        "taxicab": 0.8790697674418605,
        "euclidean": 0.8771545827633379,
        "corr": 0.9264021887824897
      },
      "_nuclBinding": {
        "taxicab": 0.8963064295485637,
        "euclidean": 0.893296853625171,
        "corr": 0.8689466484268126
      },
      "_": {
        "taxicab": 0.9116279069767442,
        "euclidean": 0.9110807113543091,
        "corr": 0.8979480164158686
      },
      "nuclBinding_": {
        "taxicab": 0.8916552667578659,
        "euclidean": 0.9168262653898769,
        "corr": 0.896032831737346
      }
    }
  },
  "k2": {
    "AMINOACIDS_MAPPING": {
      "_membrane": {
        "taxicab": 0.879343365253078,
        "euclidean": 0.9140902872777018,
        "corr": 0.9036935704514364
      },
      "membrane_": {
        "taxicab": 0.8861833105335157,
        "euclidean": 0.8870041039671682,
        "corr": 0.9135430916552667
      },
      "ribosomal_": {
        "taxicab": 0.8837209302325582,
        "euclidean": 0.9105335157318741,
        "corr": 0.9113543091655266
      },
      "_nuclBinding": {
        "taxicab": 0.8746922024623803,
        "euclidean": 0.8894664842681258,
        "corr": 0.919015047879617
      },
      "_": {
        "taxicab": 0.8746922024623803,
        "euclidean": 0.9009575923392613,
        "corr": 0.9173734610123119
      },
      "nuclBinding_": {
        "taxicab": 0.8818057455540356,
        "euclidean": 0.8341997264021888,
        "corr": 0.9124487004103967
      }
    },
    "AMINOACIDS_5CLASS_MAPPING": {
      "_membrane": {
        "taxicab": 0.9179206566347469,
        "euclidean": 0.9225718194254446,
        "corr": 0.921203830369357
      },
      "membrane_": {
        "taxicab": 0.906703146374829,
        "euclidean": 0.9198358413132695,
        "corr": 0.8905608755129959
      },
      "ribosomal_": {
        "taxicab": 0.880437756497948,
        "euclidean": 0.8604651162790697,
        "corr": 0.9097127222982216
      },
      "_nuclBinding": {
        "taxicab": 0.893844049247606,
        "euclidean": 0.8607387140902872,
        "corr": 0.9261285909712722
      },
      "_": {
        "taxicab": 0.8946648426812586,
        "euclidean": 0.9228454172366621,
        "corr": 0.9225718194254446
      },
      "nuclBinding_": {
        "taxicab": 0.8503419972640219,
        "euclidean": 0.9009575923392613,
        "corr": 0.8768809849521204
      }
    }
  },
  "k3": {
    "AMINOACIDS_MAPPING": {
      "_membrane": {
        "inter0.1": 0.8383036935704514,
        "taxicab": 0.8194254445964432,
        "euclidean": 0.8582763337893297,
        "corr": 0.9135430916552667,
        "inter0.05": 0.8563611491108071
      },
      "membrane_": {
        "inter0.1": 0.9143638850889193,
        "taxicab": 0.8599179206566347,
        "euclidean": 0.867578659370725,
        "corr": 0.9170998632010944,
        "inter0.05": 0.8891928864569083
      },
      "ribosomal_": {
        "inter0.1": 0.8768809849521204,
        "taxicab": 0.8796169630642955,
        "euclidean": 0.8580027359781122,
        "corr": 0.9023255813953488,
        "inter0.05": 0.788782489740082
      },
      "_nuclBinding": {
        "inter0.1": 0.8522571819425444,
        "taxicab": 0.8125854993160054,
        "euclidean": 0.8336525307797538,
        "corr": 0.908891928864569,
        "inter0.05": 0.8878248974008208
      },
      "_": {
        "inter0.1": 0.8714090287277702,
        "taxicab": 0.8196990424076608,
        "euclidean": 0.8875512995896033,
        "corr": 0.9214774281805745,
        "inter0.05": 0.8601915184678522
      },
      "nuclBinding_": {
        "inter0.1": 0.7808481532147743,
        "taxicab": 0.8224350205198359,
        "euclidean": 0.7994528043775649,
        "corr": 0.921203830369357,
        "inter0.05": 0.8634746922024624
      }
    },
    "AMINOACIDS_5CLASS_MAPPING": {
      "_membrane": {
        "inter0.1": 0.7830369357045144,
        "taxicab": 0.9266757865937072,
        "euclidean": 0.8976744186046511,
        "corr": 0.9015047879616963,
        "inter0.05": 0.5641586867305062
      },
      "membrane_": {
        "inter0.1": 0.8437756497948017,
        "taxicab": 0.8601915184678522,
        "euclidean": 0.8905608755129959,
        "corr": 0.9034199726402189,
        "inter0.05": 0.5920656634746922
      },
      "ribosomal_": {
        "inter0.1": 0.8043775649794802,
        "taxicab": 0.8369357045143638,
        "euclidean": 0.8380300957592339,
        "corr": 0.867578659370725,
        "inter0.05": 0.8437756497948017
      },
      "_nuclBinding": {
        "inter0.1": 0.7693570451436389,
        "taxicab": 0.9119015047879617,
        "euclidean": 0.8560875512995896,
        "corr": 0.8678522571819426,
        "inter0.05": 0.49220246238030096
      },
      "_": {
        "inter0.1": 0.7660738714090287,
        "taxicab": 0.9151846785225718,
        "euclidean": 0.8935704514363885,
        "corr": 0.8916552667578659,
        "inter0.05": 0.4971272229822161
      },
      "nuclBinding_": {
        "inter0.1": 0.6426812585499316,
        "taxicab": 0.8645690834473324,
        "euclidean": 0.8722298221614228,
        "corr": 0.8796169630642955,
        "inter0.05": 0.7789329685362517
      }
    }
  }
}
